# Supplementary material for: Distribution of Main Bioactive Compounds from Saffron Species as a Function of Infusion Temperature and Time in an Oil/Water System
Source: Molecules. 2024 Jun 28;29(13):3080. doi: 10.3390/molecules29133080 (PMC11243231; doi:10.3390/molecules29133080)
Supplement: Supplementary file 1 [file molecules-29-03080-s001.zip]

Archive with 1 entries (1 files):
- molecules-3023661-supplementary.pdf
